# Supplementary material for: Probiotic Potential of Lactobacillus Strains Isolated From Fermented Vegetables in Shaanxi, China
Source: Front Microbiol. 2022 Feb 1;12:774903. doi: 10.3389/fmicb.2021.774903 (PMC8844445; doi:10.3389/fmicb.2021.774903)
Supplement: Supplementary file 1 [file Data_Sheet_1.xlsx]

## Sheet: S-table1-bile salt
Supplimentary Table 1 The bile tolerance of LAB strains from fermented vegetables in Shaanxi, China
Strain	Origin	Suppression (%)
016-1	pickled Chinese cabbage	71.05±0.61
016-2	pickled Chinese cabbage	54.30±0.57
016-5	pickled Chinese cabbage	52.32±0.56
032-1	pickled Chinese cabbage	5.34±0.54
032-3	pickled Chinese cabbage	62.96±0.59
032-4	pickled Chinese cabbage	63.01±1.26
038-3	pickled Chinese cabbage	16.81±0.48
114-1	pickled chili	45.26±1.22
114-4	pickled chili	58.83±0.85
114-5	pickled chili	37.18±0.64
114-6	pickled chili	57.30±0.57
115-1	pickled cabbage	52.43±0.68
115-2	pickled cabbage	13.06±0.47
115-3	pickled cabbage	97.62±0.67
115-4	pickled cabbage	30.34±0.51
115-5	pickled cabbage	83.77±0.63
115-6	pickled cabbage	51.84±1.01
115-7	pickled cabbage	67.01±0.6
115-8	pickled cabbage	73.11±1.67
115-9	pickled cabbage	98.77±0.67
116-1	pickled Chinese cabbage	11.34±0.6
116-2	pickled Chinese cabbage	31.38±0.96
117-1	pickled carrot	89.3±1.07
117-3	pickled carrot	33.14±0.97
117-4	pickled carrot	53.59±2.77
117-5	pickled carrot	42.09±0.54
117-6	pickled carrot	62.23±0.59
117-7	pickled carrot	96.95±0.66
117-8	pickled carrot	65.36±0.59
117-9	pickled carrot	73.06±2.39
118-1	pickled Chinese cabbage	83.52±0.63
118-10	pickled Chinese cabbage	36.61±0.84
118-2	pickled Chinese cabbage	55.27±0.57
118-4	pickled Chinese cabbage	20.78±0.49
118-5	pickled Chinese cabbage	66.04±1.93
118-6	pickled Chinese cabbage	82.48±1.97
118-7	pickled Chinese cabbage	89.67±0.65
118-8	pickled Chinese cabbage	77.9±0.62
118-9	pickled Chinese cabbage	7.29±0.46
119-1	pickled Chinese cabbage	46.66±0.55
119-10	pickled Chinese cabbage	91.29±0.65
119-2	pickled Chinese cabbage	32.16±0.82
119-5	pickled Chinese cabbage	7.75±1.13
119-6	pickled Chinese cabbage	69.67±1.49
119-7	pickled Chinese cabbage	57.46±0.89
119-8	pickled Chinese cabbage	44.19±0.55
120-1	pickled leaf mustard	85.7±0.64
120-3	pickled leaf mustard	60.80±0.77
120-4	pickled leaf mustard	35.26±0.75
121-2	pickled cowpea	48.29±0.55
121-3	pickled cowpea	59.24±1.02
121-4	pickled cowpea	46.33±1.44
121-5	pickled cowpea	34.42±0.52
122-1	pickled cabbage	17.72±0.49
122-2	pickled cabbage	98.34±0.67
122-4	pickled cabbage	55.93±1.02
122-5	pickled cabbage	7.2±1.13
123-1	pickled Chinese cabbage	61.27±0.58
123-3	pickled Chinese cabbage	52.68±0.56
129-1	pickled Chinese cabbage	91.50±0.65
129-3	pickled Chinese cabbage	61.82±0.58
129-4	pickled Chinese cabbage	65.11±0.59
129-5	pickled Chinese cabbage	77.54±0.62
129-6	pickled Chinese cabbage	79.52±2.41
131-3	pickled ginger	27.71±0.8
131-6	pickled ginger	62.35±1.92
132-1	pickled carrot	28.44±0.51
132-2	pickled carrot	39.77±0.85
132-3	pickled carrot	34.39±1.41
132-4	pickled carrot	53.03±1.88
132-5	pickled carrot	73.55±1.95
132-6	pickled carrot	95.75±0.66
137-3	pickled cucumber	61.04±0.72
137-7	pickled cucumber	88.54±0.65

## Sheet: S-table2-low pH
Supplimentary Table 2 The acid tolerance of LAB strains from fermented vegetables in Shaanxi, China
Strain	Survival rate (%)
	pH 2.5 (24 h)	pH 2.0 (24 h)
032-1	127.46±0.96	109.78±3.19
038-3	123.48±2.38	122.47±1.06
114-1	117.37±0.8	107±0.96
114-5	112.8±2.03	108.66±1.5
115-2	112.93±1.75	107.8±0.68
115-4	127.85±1.98	114.35±3.99
116-1	113.94±2.76	110.23±1.25
116-2	125.51±1.5	101.98±1.32
117-3	104.44±2.28	103.88±0.74
117-5	116.12±0.49	114.39±0.97
118-10	155.59±2.46	112.99±0.78
118-4	123.82±9.68	116.97±2.18
118-9	159.3±3.91	111.52±1.24
119-1	126.93±0.87	110.58±2.31
119-2	111.52±1.09	106.52±1.62
119-5	129.92±11.62	116.86±1.84
119-8	128.54±1.18	104.58±2.04
120-4	120.23±1.51	108.77±2.49
121-2	144.57±14.13	132.56±3.27
121-4	135.77±1.42	124.33±2.66
121-5	120.26±1.37	111.28±0.94
122-1	119.62±3.85	104.21±2.38
122-5	83.33±0.68	84.44±0.38
131-3	116.13±1.42	108.19±1.51
132-1	124.85±2.53	114.88±1.88
132-2	119.93±1.35	111.43±2.14
132-3	125.02±1.39	106.11±2.41
